# Supplementary material for: High Implementation Adherence to Lenalidomide in Multiple Myeloma
Source: Cancers (Basel). 2025 Nov 6;17(21):3587. doi: 10.3390/cancers17213587 (PMC12606733; doi:10.3390/cancers17213587)
Supplement: Supplementary file 1 [file cancers-17-03587-s001.zip]

Archive with 1 entries (1 files):
- cancers-3927127-supplementary.docx
